# Supplementary material for: Multiplexed Digital PCR Reference Gene Measurement for Genomic and Cell-Free DNA Analysis
Source: Cells. 2025 Oct 3;14(19):1544. doi: 10.3390/cells14191544 (PMC12523864; doi:10.3390/cells14191544)
Supplement: Supplementary file 1 [file cells-14-01544-s001.zip]

Archive with 2 entries (2 files):
- cells-3837179-supplementary.pdf
- dMIQE checklist .xlsx
