# Supplementary material for: Multiplexed Digital PCR Reference Gene Measurement for Genomic and Cell-Free DNA Analysis
Source: Cells. 2025 Oct 3;14(19):1544. doi: 10.3390/cells14191544 (PMC12523864; doi:10.3390/cells14191544)
Supplement: Supplementary file 1 [file cells-14-01544-s001.zip › dMIQE checklist .xlsx]

## Sheet: dMIQE2020
ITEM TO CHECK	PROVIDED	COMMENT
Column1	Y/N	Column2	Y	Y	raw data uploaded to online repository with ID:
1. SPECIMEN				N	raw data included as supplemental files:
Detailed description of specimen type and numbers	Y	- Human genomic DNA (Pooled Female, Promega, catalogue number G1521 ) purified human genomic DNA obtained from multiple anonymous donors with 90% fragment profile longer than 50kb in size measured by pulse-field gel electrophoresis. - gBlocks (IDT, gBlocks Gene Fragments 125-500 bp) desgined to HBB, RPPH1, RPS27A, DCK, and PMM1 amplicons 130bp in size with excess sequences on each side (Table S2)…		Plas	raw data available on request:
Sampling procedure (including time to storage)	Y	All samples diluted and aliquoted at the same time and stored accordingly prior to sample processing. Diluted and aliquoted samples processed within two weeks. hgDNA diluted in 1X Tris-EDTA (10mM TRIS-HCl, 1mM EDTA) (Sigma BioUltra cat # 93283), gBlocks diluted in 4ng/µL UltraPure Salmon Sperm (Invitrogen cat # 15632011) DNA, and cfDNA extracts stored undiluted.			raw data not available:
Sample aliquotation, storage conditions and duration	Y	gBlock™ Mix dilutions: 4 aliquots of 50 µL stored at -20°C. hgDNA dilutions: 4 aliquots of 50 µL stored at 4°C. cfDNA materials aliquoted after the extraction and stored at -20°C. cfDNA materials used undiluted for dPCR and Qubit.
2. NUCLEIC ACID EXTRACTION
Description of extraction method including amount of sample processed	Y	2 mL plasma input, 6 separate healthy donor pooled plasma vials were processed within the extraction process. Maxwell automated instrument was used for extraction process. Maxwell® RSC ccfDNA Plasma Kit for large volumes (cat# AS1840) was used as extraction kit. The manufacturer's protocol was followed.
Volume of solvent used to elute/resuspend extract	Y	75 µL
Number of extraction replicates	Y	6 extraction replicates
Extraction blanks included?	Y	Water (no amplification observed in DPCR)
3. NUCLEIC ACID ASSESSMENT AND STORAGE
Method to evaluate quality of nucleic acids	Y	N/A
Method to evaluate quantity of nucleic acids (including molecular weight and calculations when using mass)	Y	Qubit high sensitivity dsDNA (cfDNA), Qubit broad range dsDNA (hgDNA), and QIAcuity Four dPCR
Storage conditions: temperature, concentration, duration, buffer, aliquots	Y	gBlock™ Mix dilutions: 4 aliquots of 50 µL stored at -20°C, ʎ range 0.70-0.017, processed within 2 weeks of preparation hgDNA dilutions: 4 aliquots of 50 µL stored at 4°C, ʎ range 0.85-0.0028, processed with 2 weeks of preparation cfDNA extracts, 25 µL aliquots stored at -20°C, processed within 2 weeks of preparation.
Clear description of dilution steps used to prepare working DNA solution	Y	2 fold serial dilution series were followed for both hgDNA and gBlock mix. 6 dilutions were prepared for hgDNA using 1X Tris-EDTA (Sigma BioUltra cat # 93283) and 9 dilutions were prepared for gBlocks using 4ng/µL UltraPure Salmon Sperm (Invitrogen cat # 15632011) DNA . cfDNA materials were not diluted.
4. NUCLEIC ACID MODIFICATION	Y
Template modification (digestion, sonication, pre-amplification, bisulphite etc.)	Y	Pre-digestion performed by using HindIII (cat #R0104S, lot # 10152649) along with the digest buffer NEBuffer™ r2.1 (cat# B6002SVIAL, lot #10151373). Manufacturer's protocol followed for 50 µL reaction: 1 µg DNA template, 10 units of Enzyme and 5 µL of 10X digest buffer. Incubation for 1 hour at 37°C and heat inactivation at 80°C for 20 minutes (Table S1). TapeStation was used to confirm fragment …
Details of repurification following modification if performed	Y	10 fold dilution step followed to dilute the enzyme buffer and enzyme using 1X Tris-EDTA (Sigma BioUltra cat # 93283)
5. REVERSE TRANSCRIPTION	NA
cDNA priming method and concentration
One or two step protocol (include reaction details for two step)
Amount of RNA added per reaction
Detailed reaction components and conditions
Estimated copies measured with and without addition of RT*
Manufacturer of reagents used with catalogue and lot numbers
Storage of cDNA: temperature, concentration, duration, buffer and aliquots
6. dPCR OLIGONUCLEOTIDES DESIGN AND TARGET INFORMATION
Sequence accession number or official gene symbol	Y	Table S3 & S4
Method (software) used for design and in silico verification	N	N/A. published assays were used. Restriction enzyme sites were checked.
Location of amplicon	Y	Table S3 & S4
Amplicon length	Y	Table S3 & S4
Primer and probe sequences (or amplicon context sequence)**	Y	Table S3 & S4
Location and identity of any modifications	Y	Table S3 & S4
Manufacturer of oligonucleotides	Y	Table S3 & S4
7. dPCR PROTOCOL
Manufacturer of dPCR instrument and instrument model	Y	QIAcuity Four, Qiagen
Buffer/kit manufacturer with catalogue and lot number	Y	QIAcuity™ Probe PCR Kit (cat # 250102, lot # 175036726), 4x OneStep Advanced Probe Master Mix (cat # 250131, lot # 178011616), QIAcuity™ Nanoplate 8.5K 96-well (cat # 250021, lot # 5784100193)
Primer and probe concentration	Y	Table S5
Pre-reaction volume and composition (incl. amount of template and if restriction enzyme added)	Y	Table S6
Template treatment (initial heating or chemical denaturation)	N
Polymerase identity and concentration, Mg++ and dNTP concentrations***	Y	Both PCR mix compositions are proprietary. 4X QIAcuity Probe PCR Kit for Hydrolysis 4X OneStep Advanced Probe Master Mix (without the RT component) for Rainbow
Complete thermocycling parameters	Y	Table S7
8. ASSAY VALIDATION
Details of optimisation performed	Y	Since the assays used within this study were well established, assays was initially tested in simplex format using pre-digested hgDNA D1 (ʎ 0.08). The results of simplex format quantification of hgDNA D1 was then compared to pentaplex assay format to confirm no measurement bias introduced through multipexing reference gene (Figure S5)
Analytical specificity (vs. related sequences) and limit of blank (LOB)	Y	Analytical specificity was performed using separate gBlock targets per reference gene and cross-checked with every other reference gene. No cross reactivity detected. Limit of blank not formally performed.
Analytical sensitivity/LoD and how this was evaluated	Y	Analytical sensitivity/LoD was not formally evaluated however the extensive serial dilution series using gBlock mix (from ʎ 0.70 with %CV 8.11% to ʎ 0.0027 %CV 21.64%) demonstrates the working range of the reference gene panel (Figure S6 &S7)
Testing for inhibitors (from biological matrix/extraction)		Extraction blank was tested along with extracted cfDNA. No amplification (positive partitions) observed.
9. DATA ANALYSIS
Description of dPCR experimental design	Y	3 replicate experiments containing 4 replicates of each sample dilution per plate and per assay chemistry. Both assay chemistries were are prepared in parallel. Both plates were then run on QIAcuity Four dPCR instrument with bespoke protocols.
Comprehensive details negative and positive of controls (whether applied for QC or for estimation of error)	Y	16 NTCs total per experiment: 4 water Water-NTC, 4 TE-NTC (used as diluent for hgDNA dilutions), 4 Salmon Sperm NTCs (used as diluent for gBlock mix dilutions)
Partition classification method (thresholding)	Y	Operator defined based on peak resolution and the baseline.
Examples of positive and negative experimental results (including fluorescence plots in supplemental material)	Y	Figure S1, S2, S3 & S4
Description of technical replication	Y	4 replicate per sample
Repeatability (intra-experiment variation)	Y	Standard deviation and % CV per reference gene target per relicate measurement, Standard deviation and % CV of the multiplexed reference gene panel per replicate measurement (Table S13 &S14)
Reproducibility (inter-experiment/user/lab etc. variation )	Y	Inter-experiment variation was assessed by ordinary one-way ANOVA per assay chemistry and no significant day-effect was observed. The data pooled for intermediate precision calculations per assay chemistry and per reference gene.
Number of partitions measured (average and standard deviation )	Y	pxlence Rainbow™ (Average: 8239.64, Standard deviation: 50.32, % CV: 0.61%) Hydrolysis (Average: 8236.29, Standard deviation: 38.19 % CV: 0.46%)
Partition volume	Y	0.34 nL
Copies per partition (λ or equivalent ) (average and standard deviation)	Y	Table S9, S10 & S11
dPCR analysis program (source, version)	Y	QIAcuity Software Suite 2.5.0.1
Description of normalisation method	N	Not applied
Statistical methods used for analysis	Y	Described in manuscript
Data transparency	raw data available on request:
Table S1. dMIQE2020 checklist for authors, reviewers and editors. Authors should fill detail whether information is provided. Where ‘yes’ is selected use comment box to detail location of information or to include the information. Where ‘no’ is selected use comment box to outline rationale for omission. Sections 4 and 5 may not apply depending on experiment.
* Assessing the absence of DNA using a no RT assay (or where RT has been inactivated) is essential when first extracting RNA. Once the sample has been validated as DNA-free, inclusion of a no-RT control is desirable, but no longer essential.
** Disclosure of the primer and probe sequence is highly desirable and strongly encouraged. However, since not all commercial pre-designed assay vendors provide this information when it is not available assay context sequences must be submitted (Bustin et al. Primer sequence disclosure: A clarification of the miqe guidelines. Clin Chem 2011;57:919-21.)
*** Details of reaction components is highly desirable, however not always possible for commercial disclosure reasons. Inclusion of catalogue number is essential where component reagent details are not available.
